# Supplementary material for: Defending one's friends, not one's enemies: A social network analysis of children's defending, friendship, and dislike relationships using XPNet
Source: PLoS One. 2018 May 18;13(5):e0194323. doi: 10.1371/journal.pone.0194323 (PMC5959060; doi:10.1371/journal.pone.0194323)
Supplement: S2 Dislike — (ZIP) [file pone.0194323.s002.zip › S2_Dislike 2.txt]

NA	0	1	0	0	0	1	0	0	1	0	0	0	0	0	0	0	0	0	1	0	0	0
0	NA	1	0	0	0	0	0	0	1	0	0	0	0	0	0	0	0	0	0	0	0	0
1	1	NA	0	0	0	0	0	1	1	0	0	0	0	1	1	0	0	1	1	1	0	0
0	0	1	NA	0	1	1	0	0	0	0	0	0	0	0	0	0	0	0	1	0	0	0
0	0	0	0	NA	0	0	0	0	1	0	0	0	0	0	0	0	0	0	0	0	0	0
0	0	0	0	0	NA	0	0	0	0	0	0	1	0	0	0	0	0	0	0	0	0	0
1	1	1	0	0	0	NA	0	1	0	1	0	0	0	0	0	0	1	1	0	1	1	0
0	0	1	0	0	0	0	NA	0	1	0	0	1	0	0	0	0	1	0	1	0	0	0
0	0	1	0	0	0	1	0	NA	1	0	0	0	0	0	0	0	0	0	0	0	0	0
0	1	1	0	1	1	0	1	1	NA	1	1	1	1	0	1	0	0	0	1	1	0	1
0	0	0	0	0	0	1	0	0	0	NA	0	0	0	0	0	0	0	0	1	0	0	0
0	0	1	0	0	0	0	0	0	0	0	NA	0	0	0	0	0	0	0	0	0	0	0
1	0	1	0	0	0	1	0	0	1	0	0	NA	0	0	0	0	0	0	1	0	0	0
0	1	1	0	0	1	0	0	0	0	0	0	1	NA	0	0	0	1	1	1	0	1	0
0	0	1	0	0	0	1	0	0	1	0	0	0	0	NA	0	0	0	0	1	0	0	0
1	0	1	0	0	0	1	0	0	1	0	0	0	0	0	NA	0	0	0	0	1	0	0
1	1	1	0	0	0	1	0	0	1	0	0	1	0	0	0	NA	1	1	1	0	0	0
0	0	1	1	0	0	0	0	0	1	0	0	0	1	0	0	0	NA	0	1	0	0	0
0	0	1	0	0	0	0	0	0	1	0	0	1	0	0	0	0	0	NA	0	1	0	0
1	0	0	0	0	0	0	0	0	0	0	0	1	0	0	0	0	0	0	NA	0	0	0
0	1	1	0	1	1	1	0	0	1	0	0	1	0	0	0	0	1	1	1	NA	0	0
0	0	0	0	0	0	0	0	0	0	0	0	0	0	0	0	0	0	0	0	0	NA	0
0	0	1	0	0	0	0	0	1	0	0	0	0	1	0	0	0	0	0	0	0	0	NA
