# Supplementary material for: Defending one's friends, not one's enemies: A social network analysis of children's defending, friendship, and dislike relationships using XPNet
Source: PLoS One. 2018 May 18;13(5):e0194323. doi: 10.1371/journal.pone.0194323 (PMC5959060; doi:10.1371/journal.pone.0194323)
Supplement: S3 Friendship — (ZIP) [file pone.0194323.s003.zip]

Archive with 7 entries (7 files):
- S3_Friendship 1.txt
- S3_Friendship 2.txt
- S3_Friendship 3.txt
- S3_Friendship 4.txt
- S3_Friendship 5.txt
- S3_Friendship 6.txt
- S3_Friendship 7.txt
