# Supplementary material for: Defending one's friends, not one's enemies: A social network analysis of children's defending, friendship, and dislike relationships using XPNet
Source: PLoS One. 2018 May 18;13(5):e0194323. doi: 10.1371/journal.pone.0194323 (PMC5959060; doi:10.1371/journal.pone.0194323)
Supplement: S4 Gender — (ZIP) [file pone.0194323.s004.zip › S4_Gender 1.txt]

gender
1
0
1
1
0
0
1
1
1
1
1
0
0
0
1
0
0
1
0
1
1
0
1
